# Supplementary material for: Physicochemical and Functional Properties of Black Walnut and Sycamore Syrups
Source: Foods. 2024 Aug 31;13(17):2780. doi: 10.3390/foods13172780 (PMC11395506; doi:10.3390/foods13172780)
Supplement: Supplementary file 1 [file foods-13-02780-s001.zip]

Archive with 1 entries (1 files):
- foods-3180061-supplementary.pdf
